# Supplementary material for: White Matter Changes in Cervical Dystonia Relate to Clinical Effectiveness of Botulinum Toxin Treatment
Source: Front Neurol. 2019 Apr 4;10:265. doi: 10.3389/fneur.2019.00265 (PMC6459077; doi:10.3389/fneur.2019.00265)
Supplement: Data Sheet S1 — Raw Clinical Data. [file Data_Sheet_1.xlsx]

## Sheet: raw clinical data
Tsui scores >>	before BTX			before BTX	rot left	rot right	tilt left	tilt right	ant	ret	duration	shoulder elev left	shoulder elev right	tremor severity	tremor duration	Tsui total	magnitude of muscle recruitment to correct head position		after BTX		Tsui	rot left	rot right	tilt left	tilt right	ant	ret	duration	shoulder elev left	shoulder elev right	tremor severity	tremor duration	Tsui total	magnitude of muscle recruitment to correct head position			before vs after differences		Tsui	rot left	rot right	tilt left	tilt right	ant	ret	duration	shoulder elev left	shoulder elev right	tremor severity
		pat_1			3	0	0	0	0	0	2	0	0	1	2	8	3			pat_1		1	0	0	0	0	0	1	0	0	1	1	4	1				pat_1	beforevsafter difference	-2	0	0	0	0	0	-1	0	0	0
		pat_2			0	0	2	0	0	0	1	1	0	0	0	4	3			pat_2		0	0	1	0	0	0	1	0	0	0	0	2	1				pat_2		0	0	-1	0	0	0	0	-1	0	0
		pat_3			0	0	0	0	0	2	1	2	0	1	1	7	4			pat_3		0	0	0	0	0	0	1	1	0	0	0	2	1				pat_3		0	0	0	0	0	-2	0	-1	0	-1
		pat_4			0	1	2	0	0	1	2	2	0	0	0	8	6			pat_4		0	0	0	1	0	0	1	0	0	0	0	2	1				pat_4		0	-1	-2	1	0	-1	-1	-2	0	0
		pat_5			0	0	0	3	0	0	1	0	1	0	0	5	4			pat_5		0	0	0	1	0	0	2	0	0	0	0	3	1				pat_5		0	0	0	-2	0	0	1	0	-1	0
		pat_6			0	4	0	0	0	0	2	0	0	0	0	6	4			pat_6		0	4	0	0	0	0	2	0	0	0	0	6	4				pat_6		0	0	0	0	0	0	0	0	0	0
		pat_7			0	0	1	0	0	0	2	0	0	0	0	3	1			pat_7		0	0	0	2	0	0	2	0	2	0	0	6	4				pat_7		0	0	-1	2	0	0	0	0	2	0
		pat_8			0	2	2	0	0	0	2	0	0	0	0	6	4			pat_8		0	1	1	0	0	0	2	0	0	0	0	4	2				pat_8		0	-1	-1	0	0	0	0	0	0	0
		pat_9			2	0	0	2	0	0	2	0	2	1	2	11	6			pat_9		1	0	0	2	0	0	1	0	0	1	1	6	3				pat_9		-1	0	0	0	0	0	-1	0	-2	0
		pat_10			0	2	0	3	0	0	2	0	2	1	1	11	7			pat_10		0	3	0	0	0	0	2	0	2	0	0	7	5				pat_10		0	1	0	-3	0	0	0	0	0	-1
		pat_11			0	0	1	0	0	0	2	2	0	1	1	7	3			pat_11		0	0	2	0	0	0	2	0	0	1	1	6	2				pat_11		0	0	1	0	0	0	0	-2	0	0
		pat_12			0	4	0	0	0	0	2	0	0	0	0	6	4			pat_12		0	3	0	0	0	0	2	0	0	0	0	5	3				pat_12		0	-1	0	0	0	0	0	0	0	0
		pat_13			0	1	0	0	0	0	1	0	0	0	0	2	1			pat_13		0	1	0	0	0	0	1	0	0	0	0	2	1				pat_13		0	0	0	0	0	0	0	0	0	0
		pat_14			0	0	0	2	0	0	2	0	0	0	0	4	2			pat_14		0	0	0	1	0	0	1	0	0	0	0	2	1				pat_14		0	0	0	-1	0	0	-1	0	0	0
																																								scored improved after tx
																																								no change after tx
																																								score worsened after tx
TWSTRS scores >>			before BTX	after BTX	% reduction in severity																																			head deviation in new direction after tx
		pat_1	19
		pat_2
		pat_3
		pat_4	22	11	0.5
		pat_5	17	17	0
		pat_6	17	19	-0.117647
		pat_7	19	19	0
		pat_8	21	17	0.190476
		pat_9	21	18	0.142857
		pat_10	22	21	0.0454545
		pat_11	18	18	0
		pat_12	22	19	0.136364
		pat_13	6	8	-0.333333
		pat_14	19	10	0.473684
			note that patients with a zero or negative percent score reduction were excluded from the regression with FA changes
																						……………………………………….
[truncated: 34 more columns]

## Sheet: _STDS_DG166C5671
Name	Data Set #5	StatTools Version that generated sheet, Major	6	StatTools Version that generated sheet, Minor	2	StatTools Version that generated sheet, Revision	1	Min. StatTools Version to Read Sheet, Major (note ST versions before 1.1.1 don't perform forward compatibility check)	1	Min. StatTools Version to Read Sheet, Minor	0	Min. StatTools Version to Read Sheet, Revision	0	Min. StatTools version to not put up warning about extra info, Major	1	Min. StatTools version to not put up warning about extra info, Minor	0	Min. StatTools version to not put up warning about extra info, Revision	0
GUID	DG166C5671
Format Range	FALSE
Variable Layout	Columns
Variable Names In Cells	TRUE
Variable Names In 2nd Cells	TRUE
Data Set Ranges	0.577651
Data Sheet Format	1
Formula Eval Cell	1
Num Stored Vars	1
1 : Info	VG30A65C7A274E5E10	var1	ST_lefthemisphereFAbeforeBTX	TRUE	0	4
1 : Ranges	0.482971
1 : MultiRefs

## Sheet: _STDS_DG167AF99E
Name	Data Set #7	StatTools Version that generated sheet, Major	6	StatTools Version that generated sheet, Minor	2	StatTools Version that generated sheet, Revision	1	Min. StatTools Version to Read Sheet, Major (note ST versions before 1.1.1 don't perform forward compatibility check)	1	Min. StatTools Version to Read Sheet, Minor	0	Min. StatTools Version to Read Sheet, Revision	0	Min. StatTools version to not put up warning about extra info, Major	1	Min. StatTools version to not put up warning about extra info, Minor	0	Min. StatTools version to not put up warning about extra info, Revision	0
GUID	DG167AF99E
Format Range	FALSE
Variable Layout	Columns
Variable Names In Cells	TRUE
Variable Names In 2nd Cells	TRUE
Data Set Ranges	0
Data Sheet Format	1
Formula Eval Cell	1
Num Stored Vars	1
1 : Info	VG364AB3D639180611	var1	ST_percentreductioninposition	TRUE	0	4
1 : Ranges	0.25
1 : MultiRefs

## Sheet: _STDS_DG21601F96
Name	Data Set #8	StatTools Version that generated sheet, Major	6	StatTools Version that generated sheet, Minor	2	StatTools Version that generated sheet, Revision	1	Min. StatTools Version to Read Sheet, Major (note ST versions before 1.1.1 don't perform forward compatibility check)	1	Min. StatTools Version to Read Sheet, Minor	0	Min. StatTools Version to Read Sheet, Revision	0	Min. StatTools version to not put up warning about extra info, Major	1	Min. StatTools version to not put up warning about extra info, Minor	0	Min. StatTools version to not put up warning about extra info, Revision	0
GUID	DG21601F96
Format Range	FALSE
Variable Layout	Columns
Variable Names In Cells	TRUE
Variable Names In 2nd Cells	TRUE
Data Set Ranges	0.024103
Data Sheet Format	1
Formula Eval Cell	1
Num Stored Vars	1
1 : Info	VG1B8861CD30CFCCB5	var1	ST_CDsessiondifferenceFAasymm	TRUE	0	4
1 : Ranges	-0.052277
1 : MultiRefs

## Sheet: _STDS_DG2456AB53
Name	Data Set #2	StatTools Version that generated sheet, Major	6	StatTools Version that generated sheet, Minor	2	StatTools Version that generated sheet, Revision	1	Min. StatTools Version to Read Sheet, Major (note ST versions before 1.1.1 don't perform forward compatibility check)	1	Min. StatTools Version to Read Sheet, Minor	0	Min. StatTools Version to Read Sheet, Revision	0	Min. StatTools version to not put up warning about extra info, Major	1	Min. StatTools version to not put up warning about extra info, Minor	0	Min. StatTools version to not put up warning about extra info, Revision	0
GUID	DG2456AB53
Format Range	FALSE
Variable Layout	Columns
Variable Names In Cells	TRUE
Variable Names In 2nd Cells	TRUE
Data Set Ranges	-0.052448
Data Sheet Format	1
Formula Eval Cell	1
Num Stored Vars	1
1 : Info	VG36514B2920CC6F9D	var1	ST_leftrightFAdifferencebeforeBTX	TRUE	0	4
1 : Ranges	-0.076507
1 : MultiRefs

## Sheet: _STDS_DG2614DF70
Name	Data Set #12	StatTools Version that generated sheet, Major	6	StatTools Version that generated sheet, Minor	2	StatTools Version that generated sheet, Revision	1	Min. StatTools Version to Read Sheet, Major (note ST versions before 1.1.1 don't perform forward compatibility check)	1	Min. StatTools Version to Read Sheet, Minor	0	Min. StatTools Version to Read Sheet, Revision	0	Min. StatTools version to not put up warning about extra info, Major	1	Min. StatTools version to not put up warning about extra info, Minor	0	Min. StatTools version to not put up warning about extra info, Revision	0
GUID	DG2614DF70
Format Range	FALSE
Variable Layout	Columns
Variable Names In Cells	TRUE
Variable Names In 2nd Cells	TRUE
Data Set Ranges	0.021018
Data Sheet Format	1
Formula Eval Cell	1
Num Stored Vars	1
1 : Info	VG22EFD68E6BC68FF	var1	ST_righthemchange	TRUE	0	4
1 : Ranges	0.052523
1 : MultiRefs

## Sheet: _STDS_DG2B9749FB
Name	Data Set #13	StatTools Version that generated sheet, Major	6	StatTools Version that generated sheet, Minor	2	StatTools Version that generated sheet, Revision	1	Min. StatTools Version to Read Sheet, Major (note ST versions before 1.1.1 don't perform forward compatibility check)	1	Min. StatTools Version to Read Sheet, Minor	0	Min. StatTools Version to Read Sheet, Revision	0	Min. StatTools version to not put up warning about extra info, Major	1	Min. StatTools version to not put up warning about extra info, Minor	0	Min. StatTools version to not put up warning about extra info, Revision	0
GUID	DG2B9749FB
Format Range	FALSE
Variable Layout	Columns
Variable Names In Cells	TRUE
Variable Names In 2nd Cells	TRUE
Data Set Ranges	0
Data Sheet Format	1
Formula Eval Cell	1
Num Stored Vars	1
1 : Info	VG126985576B7402	var1	ST_lefttilt	TRUE	0	4
1 : Ranges	0
1 : MultiRefs

## Sheet: _STDS_DG3022D9A2
Name	Data Set #14	StatTools Version that generated sheet, Major	6	StatTools Version that generated sheet, Minor	2	StatTools Version that generated sheet, Revision	1	Min. StatTools Version to Read Sheet, Major (note ST versions before 1.1.1 don't perform forward compatibility check)	1	Min. StatTools Version to Read Sheet, Minor	0	Min. StatTools Version to Read Sheet, Revision	0	Min. StatTools version to not put up warning about extra info, Major	1	Min. StatTools version to not put up warning about extra info, Minor	0	Min. StatTools version to not put up warning about extra info, Revision	0
GUID	DG3022D9A2
Format Range	FALSE
Variable Layout	Columns
Variable Names In Cells	TRUE
Variable Names In 2nd Cells	TRUE
Data Set Ranges	0
Data Sheet Format	1
Formula Eval Cell	1
Num Stored Vars	1
1 : Info	VG97396431FE760C0	var1	ST_righttilt	TRUE	0	4
1 : Ranges	0
1 : MultiRefs

## Sheet: _STDS_DG31518215
Name	Data Set #6	StatTools Version that generated sheet, Major	6	StatTools Version that generated sheet, Minor	2	StatTools Version that generated sheet, Revision	1	Min. StatTools Version to Read Sheet, Major (note ST versions before 1.1.1 don't perform forward compatibility check)	1	Min. StatTools Version to Read Sheet, Minor	0	Min. StatTools Version to Read Sheet, Revision	0	Min. StatTools version to not put up warning about extra info, Major	1	Min. StatTools version to not put up warning about extra info, Minor	0	Min. StatTools version to not put up warning about extra info, Revision	0
GUID	DG31518215
Format Range	FALSE
Variable Layout	Columns
Variable Names In Cells	TRUE
Variable Names In 2nd Cells	TRUE
Data Set Ranges	0.630099
Data Sheet Format	1
Formula Eval Cell	1
Num Stored Vars	1
1 : Info	VG27CF8A122FB980DC	var1	ST_righthemisphereFAbeforeBTX	TRUE	0	4
1 : Ranges	0.559478
1 : MultiRefs

## Sheet: _STDS_DG3352B87
Name	Data Set #15	StatTools Version that generated sheet, Major	6	StatTools Version that generated sheet, Minor	2	StatTools Version that generated sheet, Revision	1	Min. StatTools Version to Read Sheet, Major (note ST versions before 1.1.1 don't perform forward compatibility check)	1	Min. StatTools Version to Read Sheet, Minor	0	Min. StatTools Version to Read Sheet, Revision	0	Min. StatTools version to not put up warning about extra info, Major	1	Min. StatTools version to not put up warning about extra info, Minor	0	Min. StatTools version to not put up warning about extra info, Revision	0
GUID	DG3352B87
Format Range	FALSE
Variable Layout	Columns
Variable Names In Cells	TRUE
Variable Names In 2nd Cells	TRUE
Data Set Ranges	0.024103
Data Sheet Format	1
Formula Eval Cell	1
Num Stored Vars	1
1 : Info	VG2C181C59178344CE	var1	ST_benefit	TRUE	0	4
1 : Ranges	0
1 : MultiRefs

[truncated: 3 more sheets: _STDS_DG3584D393, _STDS_DG3A6B6D92, _STDS_DGA1F9519]
