# Supplementary material for: White Matter Changes in Cervical Dystonia Relate to Clinical Effectiveness of Botulinum Toxin Treatment
Source: Front Neurol. 2019 Apr 4;10:265. doi: 10.3389/fneur.2019.00265 (PMC6459077; doi:10.3389/fneur.2019.00265)
Supplement: Data Sheet S2 — Raw data extracted from fractional anisotrphy (FA) maps using region of interest masks. [file Data_Sheet_2.xls]

## Sheet: calculations withctrl8_directio
Raw data extracted from fractional anisotrphy (FA) maps using region of interest masks
controls		left hemisphere	right hemisphere		left/right difference			controls		left hemisphere	right hemisphere		left/right difference		control session difference			CD pats		left hemisphere	right hemisphere		left/right difference	# prev injections		CD pats		left hemisphere	right hemisphere		left/right difference		CD session difference			CD clinical regression data	CD left/right FA asymmetry BEFORE	durationdystonia	severity_before (Tsui)	severity_after (Tsui)	severity change	% reduction in severity	session FA difference			CD botox regression data	botox units leftvsright	L - R div by total, SCM on ipsilateral side
sess1	ctrl_1	0.60498	0.629082		-0.024102			sess2	ctrl_1	0.580122	0.602411		-0.022289		0.001813			sess1	pat_1	0.530924	0.55311		-0.022186	12		sess2	pat_1	0.599039	0.603959		-0.00492		0.017266				-0.022186	35	8	4	4	0.5	0.017266				pat_1	0.125
	ctrl_2	0.53634	0.591519		-0.055179				ctrl_2	0.495788	0.581369		-0.085581		-0.030402				pat_2	0.572918	0.667826		-0.094908	18			pat_2	0.625483	0.647329		-0.021846		0.073062				-0.094908	34	11	6	5	0.454545	0.073062				pat_2	-0.609756
	ctrl_3	0.542231	0.582948		-0.040717				ctrl_3	0.520809	0.544883		-0.024074		0.016643				pat_3	0.481261	0.571847		-0.090586	10			pat_3	0.492968	0.544083		-0.051115		0.039471				-0.090586	13	18*	8*	10	0.555556	0.039471				pat_3	0.684211
	ctrl_4	0.609891	0.613668		-0.003777				ctrl_4	0.576408	0.585024		-0.008616		-0.004839				pat_4	0.496996	0.588761		-0.091765	11			pat_4	0.555554	0.5361		0.019454		0.111219				-0.091765	41	7	2	5	0.714286	0.111219				pat_4	0.266667
	ctrl_5	0.578384	0.587792		-0.009408				ctrl_5	0.64441	0.618225		0.026185		0.035593				pat_5	0.518775	0.506693		0.012082	25			pat_5	0.61688	0.508744		0.108136		0.096054				0.012082	20	8	2	6	0.75	0.096054				pat_5	0.125
	ctrl_6	0.511904	0.53459		-0.022686				ctrl_6	0.551462	0.565974		-0.014512		0.008174				pat_6	0.562464	0.590643		-0.028179	9			pat_6	0.588517	0.583063		0.005454		0.033633				-0.028179	7	4	3	1	0.25	0.033633				pat_6	-1
	ctrl_7	0.552747	0.630642		-0.077895				ctrl_7	0.533361	0.566693		-0.033332		0.044563				pat_7	0.577651	0.630099		-0.052448	0			pat_7	0.622772	0.651117		-0.028345		0.024103				-0.052448	0.5	6	6	0						pat_7	0.3
	ctrl_8	0.55995	0.554171		0.005779				ctrl_8	0.558781	0.602106		-0.043325		-0.049104				pat_8	0.6341	0.64108		-0.00698	1			pat_8	0.6241	0.574865		0.049235		0.056215				-0.00698	3.5	3	6	-3						pat_8	0
	ctrl_9	0.485558	0.502963		-0.017405				ctrl_9	0.501174	0.494845		0.006329		0.023734				pat_9	0.522375	0.502765		0.01961	2			pat_9	0.517971	0.511503		0.006468		-0.013142				0.01961	8.5	6	4	2	0.333333	-0.013142				pat_9	-0.142857	`
	ctrl_10	0.584637	0.615991		-0.031354				ctrl_10	0.561529	0.572642		-0.011113		0.020241				pat_10	0.504808	0.562125		-0.057317	1			pat_10	0.465113	0.554819		-0.089706		-0.032389				-0.057317	6	11	7	4	0.363636	-0.032389				pat_10	-0.25
	ctrl_11	0.564969	0.592548		-0.027579				ctrl_11	0.533559	0.575794		-0.042235		-0.014656				pat_11	0.454146	0.467633		-0.013487	0			pat_11	0.460655	0.520898		-0.060243		-0.046756				-0.013487	12.5	7	5	2	0.285714	-0.046756				pat_11	0.555556
	ctrl_12	0.712866	0.694501		0.018365				ctrl_12	0.652494	0.693988		-0.041494		-0.059859				pat_12	0.482971	0.559478		-0.076507	1			pat_12	0.483217	0.612001		-0.128784		-0.052277				-0.076507	6	6	5	1	0.166667	-0.052277				pat_12	-0.333333
	ctrl_13	0.632082	0.551747		0.080335				ctrl_13	0.691792	0.645485		0.046307		-0.034028				pat_13	0.558444	0.511008		0.047436	5			pat_13	0.691911	0.569078		0.122833		0.075397				0.047436	4	2	2	0						pat_13	-0.333333
	ctrl_14	0.583969	0.56016		0.023809				ctrl_14	0.546102	0.548731		-0.002629		-0.026438				pat_14	0.609887	0.623973		-0.014086	1			pat_14	0.632835	0.591082		0.041753		0.055839				-0.014086	3	4	2	2	0.5	0.055839				pat_14	-1
	Note that patients and controls are listed in the same numbered order here that they are in Table 1 of the main text for this study.																																						*BFM scale scores were used for this participant to calculate % reduction in severity (see Methods for explanation)
																																							orange cells indicate participants who were excluded from before/after change regression analysis
																																							blue cells indicate participants who were excluded from severity regression analysis
[truncated: 2 more columns]

## Sheet: _STDS_DG10441F91
Name	Data Set #7	StatTools Version that generated sheet, Major	6	StatTools Version that generated sheet, Minor	2	StatTools Version that generated sheet, Revision	1	Min. StatTools Version to Read Sheet, Major (note ST versions before 1.1.1 don't perform forward compatibility check)	1	Min. StatTools Version to Read Sheet, Minor	0	Min. StatTools Version to Read Sheet, Revision	0	Min. StatTools version to not put up warning about extra info, Major	1	Min. StatTools version to not put up warning about extra info, Minor	0	Min. StatTools version to not put up warning about extra info, Revision	0
GUID	DG10441F91
Format Range	FALSE
Variable Layout	Columns
Variable Names In Cells	TRUE
Variable Names In 2nd Cells	TRUE
Data Set Ranges	#REF!
Data Sheet Format	1
Formula Eval Cell	1
Num Stored Vars	1
1 : Info	VG202DE7D6	var1	ST_DataSet7	TRUE	0	4
1 : Ranges	#REF!
1 : MultiRefs

## Sheet: _STDS_DG110EE653
Name	Data Set #4	StatTools Version that generated sheet, Major	6	StatTools Version that generated sheet, Minor	2	StatTools Version that generated sheet, Revision	1	Min. StatTools Version to Read Sheet, Major (note ST versions before 1.1.1 don't perform forward compatibility check)	1	Min. StatTools Version to Read Sheet, Minor	0	Min. StatTools Version to Read Sheet, Revision	0	Min. StatTools version to not put up warning about extra info, Major	1	Min. StatTools version to not put up warning about extra info, Minor	0	Min. StatTools version to not put up warning about extra info, Revision	0
GUID	DG110EE653
Format Range	FALSE
Variable Layout	Columns
Variable Names In Cells	TRUE
Variable Names In 2nd Cells	TRUE
Data Set Ranges	#REF!
Data Sheet Format	1
Formula Eval Cell	1
Num Stored Vars	1
1 : Info	VG20D4F4C5	var1	ST_ctrlafter	TRUE	0	4
1 : Ranges	#REF!
1 : MultiRefs

## Sheet: _STDS_DG145B3B95
Name	Data Set #2	StatTools Version that generated sheet, Major	6	StatTools Version that generated sheet, Minor	2	StatTools Version that generated sheet, Revision	1	Min. StatTools Version to Read Sheet, Major (note ST versions before 1.1.1 don't perform forward compatibility check)	1	Min. StatTools Version to Read Sheet, Minor	0	Min. StatTools Version to Read Sheet, Revision	0	Min. StatTools version to not put up warning about extra info, Major	1	Min. StatTools version to not put up warning about extra info, Minor	0	Min. StatTools version to not put up warning about extra info, Revision	0
GUID	DG145B3B95
Format Range	FALSE
Variable Layout	Columns
Variable Names In Cells	TRUE
Variable Names In 2nd Cells	TRUE
Data Set Ranges	#REF!
Data Sheet Format	1
Formula Eval Cell	1
Num Stored Vars	1
1 : Info	VG2747C074	var1	ST_patafter	TRUE	0	4
1 : Ranges	#REF!
1 : MultiRefs

## Sheet: _STDS_DG14DCD8BE
Name	Data Set #25	StatTools Version that generated sheet, Major	6	StatTools Version that generated sheet, Minor	2	StatTools Version that generated sheet, Revision	1	Min. StatTools Version to Read Sheet, Major (note ST versions before 1.1.1 don't perform forward compatibility check)	1	Min. StatTools Version to Read Sheet, Minor	0	Min. StatTools Version to Read Sheet, Revision	0	Min. StatTools version to not put up warning about extra info, Major	1	Min. StatTools version to not put up warning about extra info, Minor	0	Min. StatTools version to not put up warning about extra info, Revision	0
GUID	DG14DCD8BE
Format Range	FALSE
Variable Layout	Columns
Variable Names In Cells	TRUE
Variable Names In 2nd Cells	TRUE
Data Set Ranges	0
Data Sheet Format	1
Formula Eval Cell	1
Num Stored Vars	1
1 : Info	VG353DB042	var1	ST_BDI	TRUE	0	4
1 : Ranges	0
1 : MultiRefs

## Sheet: _STDS_DG159A947A
Name	Data Set #21	StatTools Version that generated sheet, Major	6	StatTools Version that generated sheet, Minor	2	StatTools Version that generated sheet, Revision	1	Min. StatTools Version to Read Sheet, Major (note ST versions before 1.1.1 don't perform forward compatibility check)	1	Min. StatTools Version to Read Sheet, Minor	0	Min. StatTools Version to Read Sheet, Revision	0	Min. StatTools version to not put up warning about extra info, Major	1	Min. StatTools version to not put up warning about extra info, Minor	0	Min. StatTools version to not put up warning about extra info, Revision	0
GUID	DG159A947A
Format Range	FALSE
Variable Layout	Columns
Variable Names In Cells	TRUE
Variable Names In 2nd Cells	TRUE
Data Set Ranges	41
Data Sheet Format	1
Formula Eval Cell	1
Num Stored Vars	1
1 : Info	VGFA24ECE27E26B66	var1	ST_durationdystonia	TRUE	0	4
1 : Ranges	6
1 : MultiRefs

## Sheet: _STDS_DG174F9C42
Name	Data Set #28	StatTools Version that generated sheet, Major	6	StatTools Version that generated sheet, Minor	2	StatTools Version that generated sheet, Revision	1	Min. StatTools Version to Read Sheet, Major (note ST versions before 1.1.1 don't perform forward compatibility check)	1	Min. StatTools Version to Read Sheet, Minor	0	Min. StatTools Version to Read Sheet, Revision	0	Min. StatTools version to not put up warning about extra info, Major	1	Min. StatTools version to not put up warning about extra info, Minor	0	Min. StatTools version to not put up warning about extra info, Revision	0
GUID	DG174F9C42
Format Range	FALSE
Variable Layout	Columns
Variable Names In Cells	TRUE
Variable Names In 2nd Cells	TRUE
Data Set Ranges	0
Data Sheet Format	1
Formula Eval Cell	1
Num Stored Vars	1
1 : Info	VG34B2086A	var1	ST_STAIT_2	TRUE	0	4
1 : Ranges	0
1 : MultiRefs

## Sheet: _STDS_DG1A892EAF
Name	Data Set #17	StatTools Version that generated sheet, Major	6	StatTools Version that generated sheet, Minor	2	StatTools Version that generated sheet, Revision	1	Min. StatTools Version to Read Sheet, Major (note ST versions before 1.1.1 don't perform forward compatibility check)	1	Min. StatTools Version to Read Sheet, Minor	0	Min. StatTools Version to Read Sheet, Revision	0	Min. StatTools version to not put up warning about extra info, Major	1	Min. StatTools version to not put up warning about extra info, Minor	0	Min. StatTools version to not put up warning about extra info, Revision	0
GUID	DG1A892EAF
Format Range	FALSE
Variable Layout	Columns
Variable Names In Cells	TRUE
Variable Names In 2nd Cells	TRUE
Data Set Ranges	0.019454
Data Sheet Format	1
Formula Eval Cell	1
Num Stored Vars	1
1 : Info	VG1F289F8C	var1	ST_patafter_2	TRUE	0	4
1 : Ranges	-0.089706
1 : MultiRefs

## Sheet: _STDS_DG1D3AC4BE
Name	Data Set #11	StatTools Version that generated sheet, Major	6	StatTools Version that generated sheet, Minor	2	StatTools Version that generated sheet, Revision	1	Min. StatTools Version to Read Sheet, Major (note ST versions before 1.1.1 don't perform forward compatibility check)	1	Min. StatTools Version to Read Sheet, Minor	0	Min. StatTools Version to Read Sheet, Revision	0	Min. StatTools version to not put up warning about extra info, Major	1	Min. StatTools version to not put up warning about extra info, Minor	0	Min. StatTools version to not put up warning about extra info, Revision	0
GUID	DG1D3AC4BE
Format Range	FALSE
Variable Layout	Columns
Variable Names In Cells	TRUE
Variable Names In 2nd Cells	TRUE
Data Set Ranges	#REF!
Data Sheet Format	1
Formula Eval Cell	1
Num Stored Vars	1
1 : Info	VG6CCD019	var1	ST_DataSet11	TRUE	0	4
1 : Ranges	#REF!
1 : MultiRefs

## Sheet: _STDS_DG1F144ADA
Name	Data Set #14	StatTools Version that generated sheet, Major	6	StatTools Version that generated sheet, Minor	2	StatTools Version that generated sheet, Revision	1	Min. StatTools Version to Read Sheet, Major (note ST versions before 1.1.1 don't perform forward compatibility check)	1	Min. StatTools Version to Read Sheet, Minor	0	Min. StatTools Version to Read Sheet, Revision	0	Min. StatTools version to not put up warning about extra info, Major	1	Min. StatTools version to not put up warning about extra info, Minor	0	Min. StatTools version to not put up warning about extra info, Revision	0
GUID	DG1F144ADA
Format Range	FALSE
Variable Layout	Columns
Variable Names In Cells	TRUE
Variable Names In 2nd Cells	TRUE
Data Set Ranges	-0.003777
Data Sheet Format	1
Formula Eval Cell	1
Num Stored Vars	1
1 : Info	VGEF486B1	var1	ST_ctrlbefore_2	TRUE	0	4
1 : Ranges	-0.031354
1 : MultiRefs

[truncated: 26 more sheets: _STDS_DG1FDF2C9E, _STDS_DG206BEB29, _STDS_DG291D236B, _STDS_DG2CC79816, _STDS_DG2F8FD542, _STDS_DG2FAE52E8, _STDS_DG32B3C989, _STDS_DG33D4299D, _STDS_DG35275D33, _STDS_DG367AB0AE, _STDS_DG3FD503D, _STDS_DG5159C5, _STDS_DG643A2B7, _STDS_DG7D249FA, _STDS_DG861F158, _STDS_DG8EB84B4, _STDS_DGA2FE16C, _STDS_DGBAA417E, _STDS_DGBF18C9E, _STDS_DGC57BF …]
