# Supplementary material for: White Matter Changes in Cervical Dystonia Relate to Clinical Effectiveness of Botulinum Toxin Treatment
Source: Front Neurol. 2019 Apr 4;10:265. doi: 10.3389/fneur.2019.00265 (PMC6459077; doi:10.3389/fneur.2019.00265)
Supplement: Data Sheet S3 — Raw data extracted from mean diffusivity (MD) maps using region of interest masks. [file Data_Sheet_3.xls]

## Sheet: calculations withctrl8_directio
Raw data extracted from mean diffusivity (MD) maps using region of interest masks
controls		left hemisphere	right hemisphere		left/right difference			controls		left hemisphere	right hemisphere		left/right difference		session difference			CD pats		left hemisphere	right hemisphere		left/right difference			CD pats		left hemisphere	right hemisphere		left/right difference		session difference
sess1	ctrl_1	0.000863	0.000886		-2.3e-05			sess2	ctrl_1	0.000816	0.000805		1.1e-05		1.2e-05			sess1	pat_1	0.000854	0.000947		-9.3e-05			sess2	pat_1	0.00107	0.001018		5.2e-05		0.000145
	ctrl_2	0.000696	0.000751		-5.5e-05				ctrl_2	0.000906	0.000923		-1.7e-05		3.8e-05				pat_2	0.000894	0.000856		3.8e-05				pat_2	0.000859	0.000777		8.2e-05		4.4e-05
	ctrl_3	0.000886	0.001156		-0.00027				ctrl_3	0.000918	0.001293		-0.000375		-0.000105				pat_3	0.001048	0.001163		-0.000115				pat_3	0.000806	0.000778		2.8e-05		0.000143
	ctrl_4	0.000684	0.00081		-0.000126				ctrl_4	0.000836	0.000822		1.4e-05		0.00014				pat_4	0.000858	0.000802		5.6e-05				pat_4	0.00082	0.000997		-0.000177		-0.000233
	ctrl_5	0.000554	0.000844		-0.00029				ctrl_5	0.000704	0.000888		-0.000184		0.000106				pat_5	0.000924	0.000766		0.000158				pat_5	0.000926	0.000866		6e-05		-9.8e-05
	ctrl_6	0.000994	0.000848		0.000146				ctrl_6	0.000875	0.000724		0.000151		-5e-06				pat_6	0.000858	0.000942		-8.4e-05				pat_6	0.000935	0.000811		0.000124		0.000208
	ctrl_7	0.000701	0.000932		-0.000231				ctrl_7	0.000758	0.000871		-0.000113		0.000118				pat_7	0.000876	0.001068		-0.000192				pat_7	0.000727	0.000691		3.6e-05		0.000228
	ctrl_8	0.000919	0.000902		1.7e-05				ctrl_8	0.000762	0.000824		-6.2e-05		-7.9e-05				pat_8	0.000768	0.000749		1.9e-05				pat_8	0.00073	0.000814		-8.4e-05		-0.000103
	ctrl_9	0.000865	0.000828		3.7e-05				ctrl_9	0.000798	0.00078		1.8e-05		5.5e-05				pat_9	0.000624	0.000721		-9.7e-05				pat_9	0.000606	0.000694		-8.8e-05		9e-06
	ctrl_10	0.000763	0.000759		4e-06				ctrl_10	0.000838	0.000779		5.9e-05		-5.5e-05				pat_10	0.000901	0.001007		-0.000106				pat_10	0.00088	0.000873		7e-06		0.000113
	ctrl_11	0.000638	0.00081		-0.000172				ctrl_11	0.000772	0.000778		-6e-06		0.000166				pat_11	0.001128	0.000818		0.00031				pat_11	0.000857	0.001011		-0.000154		-0.000464
	ctrl_12	0.000695	0.000703		-8e-06				ctrl_12	0.000765	0.000717		4.8e-05		5.6e-05				pat_12	0.00079	0.001016		-0.000226				pat_12	0.000905	0.00088		2.5e-05		0.000251
	ctrl_13	0.000701	0.001226		-0.000525				ctrl_13	0.000707	0.000738		-3.1e-05		0.000494				pat_13	0.000788	0.00093		-0.000142				pat_13	0.000759	0.001002		-0.000243		-0.000101
	ctrl_14	0.000977	0.001768		-0.000791				ctrl_14	0.000798	0.000865		-6.7e-05		0.000724				pat_14	0.000814	0.000419		0.000395				pat_14	0.000967	0.001224		-0.000257		-0.000652
	Note that patients and controls are listed in the same numbered order here that they are in Table 1 of the main text for this study.

## Sheet: _STDS_DG10441F91
Name	Data Set #7	StatTools Version that generated sheet, Major	6	StatTools Version that generated sheet, Minor	2	StatTools Version that generated sheet, Revision	1	Min. StatTools Version to Read Sheet, Major (note ST versions before 1.1.1 don't perform forward compatibility check)	1	Min. StatTools Version to Read Sheet, Minor	0	Min. StatTools Version to Read Sheet, Revision	0	Min. StatTools version to not put up warning about extra info, Major	1	Min. StatTools version to not put up warning about extra info, Minor	0	Min. StatTools version to not put up warning about extra info, Revision	0
GUID	DG10441F91
Format Range	FALSE
Variable Layout	Columns
Variable Names In Cells	TRUE
Variable Names In 2nd Cells	TRUE
Data Set Ranges	#REF!
Data Sheet Format	1
Formula Eval Cell	1
Num Stored Vars	1
1 : Info	VG202DE7D6	var1	ST_DataSet7	TRUE	0	4
1 : Ranges	#REF!
1 : MultiRefs

## Sheet: _STDS_DG110EE653
Name	Data Set #4	StatTools Version that generated sheet, Major	6	StatTools Version that generated sheet, Minor	2	StatTools Version that generated sheet, Revision	1	Min. StatTools Version to Read Sheet, Major (note ST versions before 1.1.1 don't perform forward compatibility check)	1	Min. StatTools Version to Read Sheet, Minor	0	Min. StatTools Version to Read Sheet, Revision	0	Min. StatTools version to not put up warning about extra info, Major	1	Min. StatTools version to not put up warning about extra info, Minor	0	Min. StatTools version to not put up warning about extra info, Revision	0
GUID	DG110EE653
Format Range	FALSE
Variable Layout	Columns
Variable Names In Cells	TRUE
Variable Names In 2nd Cells	TRUE
Data Set Ranges	#REF!
Data Sheet Format	1
Formula Eval Cell	1
Num Stored Vars	1
1 : Info	VG20D4F4C5	var1	ST_ctrlafter	TRUE	0	4
1 : Ranges	#REF!
1 : MultiRefs

## Sheet: _STDS_DG145B3B95
Name	Data Set #2	StatTools Version that generated sheet, Major	6	StatTools Version that generated sheet, Minor	2	StatTools Version that generated sheet, Revision	1	Min. StatTools Version to Read Sheet, Major (note ST versions before 1.1.1 don't perform forward compatibility check)	1	Min. StatTools Version to Read Sheet, Minor	0	Min. StatTools Version to Read Sheet, Revision	0	Min. StatTools version to not put up warning about extra info, Major	1	Min. StatTools version to not put up warning about extra info, Minor	0	Min. StatTools version to not put up warning about extra info, Revision	0
GUID	DG145B3B95
Format Range	FALSE
Variable Layout	Columns
Variable Names In Cells	TRUE
Variable Names In 2nd Cells	TRUE
Data Set Ranges	#REF!
Data Sheet Format	1
Formula Eval Cell	1
Num Stored Vars	1
1 : Info	VG2747C074	var1	ST_patafter	TRUE	0	4
1 : Ranges	#REF!
1 : MultiRefs

## Sheet: _STDS_DG14DCD8BE
Name	Data Set #25	StatTools Version that generated sheet, Major	6	StatTools Version that generated sheet, Minor	2	StatTools Version that generated sheet, Revision	1	Min. StatTools Version to Read Sheet, Major (note ST versions before 1.1.1 don't perform forward compatibility check)	1	Min. StatTools Version to Read Sheet, Minor	0	Min. StatTools Version to Read Sheet, Revision	0	Min. StatTools version to not put up warning about extra info, Major	1	Min. StatTools version to not put up warning about extra info, Minor	0	Min. StatTools version to not put up warning about extra info, Revision	0
GUID	DG14DCD8BE
Format Range	FALSE
Variable Layout	Columns
Variable Names In Cells	TRUE
Variable Names In 2nd Cells	TRUE
Data Set Ranges	#REF!
Data Sheet Format	1
Formula Eval Cell	1
Num Stored Vars	1
1 : Info	VG353DB042	var1	ST_BDI	TRUE	0	4
1 : Ranges	#REF!
1 : MultiRefs

## Sheet: _STDS_DG159A947A
Name	Data Set #21	StatTools Version that generated sheet, Major	6	StatTools Version that generated sheet, Minor	2	StatTools Version that generated sheet, Revision	1	Min. StatTools Version to Read Sheet, Major (note ST versions before 1.1.1 don't perform forward compatibility check)	1	Min. StatTools Version to Read Sheet, Minor	0	Min. StatTools Version to Read Sheet, Revision	0	Min. StatTools version to not put up warning about extra info, Major	1	Min. StatTools version to not put up warning about extra info, Minor	0	Min. StatTools version to not put up warning about extra info, Revision	0
GUID	DG159A947A
Format Range	FALSE
Variable Layout	Columns
Variable Names In Cells	TRUE
Variable Names In 2nd Cells	TRUE
Data Set Ranges	#REF!
Data Sheet Format	1
Formula Eval Cell	1
Num Stored Vars	1
1 : Info	VGFA24ECE27E26B66	var1	ST_durationdystonia	TRUE	0	4
1 : Ranges	#REF!
1 : MultiRefs

## Sheet: _STDS_DG174F9C42
Name	Data Set #28	StatTools Version that generated sheet, Major	6	StatTools Version that generated sheet, Minor	2	StatTools Version that generated sheet, Revision	1	Min. StatTools Version to Read Sheet, Major (note ST versions before 1.1.1 don't perform forward compatibility check)	1	Min. StatTools Version to Read Sheet, Minor	0	Min. StatTools Version to Read Sheet, Revision	0	Min. StatTools version to not put up warning about extra info, Major	1	Min. StatTools version to not put up warning about extra info, Minor	0	Min. StatTools version to not put up warning about extra info, Revision	0
GUID	DG174F9C42
Format Range	FALSE
Variable Layout	Columns
Variable Names In Cells	TRUE
Variable Names In 2nd Cells	TRUE
Data Set Ranges	#REF!
Data Sheet Format	1
Formula Eval Cell	1
Num Stored Vars	1
1 : Info	VG34B2086A	var1	ST_STAIT_2	TRUE	0	4
1 : Ranges	#REF!
1 : MultiRefs

## Sheet: _STDS_DG1A892EAF
Name	Data Set #17	StatTools Version that generated sheet, Major	6	StatTools Version that generated sheet, Minor	2	StatTools Version that generated sheet, Revision	1	Min. StatTools Version to Read Sheet, Major (note ST versions before 1.1.1 don't perform forward compatibility check)	1	Min. StatTools Version to Read Sheet, Minor	0	Min. StatTools Version to Read Sheet, Revision	0	Min. StatTools version to not put up warning about extra info, Major	1	Min. StatTools version to not put up warning about extra info, Minor	0	Min. StatTools version to not put up warning about extra info, Revision	0
GUID	DG1A892EAF
Format Range	FALSE
Variable Layout	Columns
Variable Names In Cells	TRUE
Variable Names In 2nd Cells	TRUE
Data Set Ranges	-0.000177
Data Sheet Format	1
Formula Eval Cell	1
Num Stored Vars	1
1 : Info	VG1F289F8C	var1	ST_patafter_2	TRUE	0	4
1 : Ranges	7e-06
1 : MultiRefs

## Sheet: _STDS_DG1D3AC4BE
Name	Data Set #11	StatTools Version that generated sheet, Major	6	StatTools Version that generated sheet, Minor	2	StatTools Version that generated sheet, Revision	1	Min. StatTools Version to Read Sheet, Major (note ST versions before 1.1.1 don't perform forward compatibility check)	1	Min. StatTools Version to Read Sheet, Minor	0	Min. StatTools Version to Read Sheet, Revision	0	Min. StatTools version to not put up warning about extra info, Major	1	Min. StatTools version to not put up warning about extra info, Minor	0	Min. StatTools version to not put up warning about extra info, Revision	0
GUID	DG1D3AC4BE
Format Range	FALSE
Variable Layout	Columns
Variable Names In Cells	TRUE
Variable Names In 2nd Cells	TRUE
Data Set Ranges	#REF!
Data Sheet Format	1
Formula Eval Cell	1
Num Stored Vars	1
1 : Info	VG6CCD019	var1	ST_DataSet11	TRUE	0	4
1 : Ranges	#REF!
1 : MultiRefs

## Sheet: _STDS_DG1F144ADA
Name	Data Set #14	StatTools Version that generated sheet, Major	6	StatTools Version that generated sheet, Minor	2	StatTools Version that generated sheet, Revision	1	Min. StatTools Version to Read Sheet, Major (note ST versions before 1.1.1 don't perform forward compatibility check)	1	Min. StatTools Version to Read Sheet, Minor	0	Min. StatTools Version to Read Sheet, Revision	0	Min. StatTools version to not put up warning about extra info, Major	1	Min. StatTools version to not put up warning about extra info, Minor	0	Min. StatTools version to not put up warning about extra info, Revision	0
GUID	DG1F144ADA
Format Range	FALSE
Variable Layout	Columns
Variable Names In Cells	TRUE
Variable Names In 2nd Cells	TRUE
Data Set Ranges	-0.000126
Data Sheet Format	1
Formula Eval Cell	1
Num Stored Vars	1
1 : Info	VGEF486B1	var1	ST_ctrlbefore_2	TRUE	0	4
1 : Ranges	4e-06
1 : MultiRefs

[truncated: 26 more sheets: _STDS_DG1FDF2C9E, _STDS_DG206BEB29, _STDS_DG291D236B, _STDS_DG2CC79816, _STDS_DG2F8FD542, _STDS_DG2FAE52E8, _STDS_DG32B3C989, _STDS_DG33D4299D, _STDS_DG35275D33, _STDS_DG367AB0AE, _STDS_DG3FD503D, _STDS_DG5159C5, _STDS_DG643A2B7, _STDS_DG7D249FA, _STDS_DG861F158, _STDS_DG8EB84B4, _STDS_DGA2FE16C, _STDS_DGBAA417E, _STDS_DGBF18C9E, _STDS_DGC57BF …]
