# Supplementary material for: White Matter Changes in Cervical Dystonia Relate to Clinical Effectiveness of Botulinum Toxin Treatment
Source: Front Neurol. 2019 Apr 4;10:265. doi: 10.3389/fneur.2019.00265 (PMC6459077; doi:10.3389/fneur.2019.00265)
Supplement: Data Sheet S4 — Raw data extracted from the second and third eigenvalue maps (L2 and L3) using region of interest masks, to compute radial diffusivity (RD). [file Data_Sheet_4.xls]

## Sheet: calculations withctrl8_directio
Raw data extracted from the second and third eigenvalue maps (L2 and L3) using region of interest masks, to compute radial diffusivity (RD)
controls		left hemisphere L2	left hemisphere L3	avg left L2L3	right hemisphere L2	right hemisphere L3	avg rightt L2L3		left/right difference			controls		left hemisphere L2	left hemisphere L3	avg left L2L3	right hemisphere L2	right hemisphere L3	avg rightt L2L3		left/right difference		session difference			CD pats		left hemisphere L2	left hemisphere L3	avg left L2L3	right hemisphere L2	right hemisphere L3	avg rightt L2L3		left/right difference			CD pats		left hemisphere L2	left hemisphere L3	avg left L2L3	right hemisphere L2	right hemisphere L3	avg rightt L2L3		left/right difference		session difference
sess1	ctrl_1	0.000835	0.00062	0.0007275	0.000871	0.000703	0.000787		-5.95e-05			sess2	ctrl_1	0.00084	0.000654	0.000747	0.000813	0.000589	0.000701		4.6e-05		1.35e-05			sess1	pat_1	0.000953	0.000674	0.0008135	0.000939	0.000723	0.000831		-1.75e-05			sess2	pat_1	0.000995	0.000763	0.000879	0.001034	0.000653	0.0008435		3.55e-05		5.3e-05
	ctrl_2	0.000716	0.000517	0.0006165	0.000728	0.000689	0.0007085		-9.2e-05				ctrl_2	0.000802	0.000477	0.0006395	0.000721	0.000648	0.0006845		-4.5e-05		4.7e-05				pat_2	0.000859	0.000564	0.0007115	0.001518	0.000655	0.0010865		-0.000375				pat_2	0.000824	0.000566	0.000695	0.000735	0.000608	0.0006715		2.35e-05		0.0003985
	ctrl_3	0.00093	0.000675	0.0008025	0.001063	0.000695	0.000879		-7.65e-05				ctrl_3	0.000822	0.000758	0.00079	0.001356	0.000813	0.0010845		-0.0002945		-0.000218				pat_3	0.001067	0.000722	0.0008945	0.001107	0.000831	0.000969		-7.45e-05				pat_3	0.000813	0.000809	0.000811	0.001071	0.000642	0.0008565		-4.55e-05		2.9e-05
	ctrl_4	0.000696	0.000525	0.0006105	0.000892	0.00058	0.000736		-0.0001255				ctrl_4	0.000837	0.000609	0.000723	0.0008	0.000625	0.0007125		1.05e-05		0.000136				pat_4	0.000871	0.00074	0.0008055	0.00092	0.000595	0.0007575		4.8e-05				pat_4	0.00082	0.000471	0.0006455	0.000801	0.000447	0.000624		2.15e-05		-2.65e-05
	ctrl_5	0.000371	0.000268	0.0003195	0.000512	0.000281	0.0003965		-7.7e-05				ctrl_5	0.000625	0.000455	0.00054	0.000784	-6.3e-05	0.0003605		0.0001795		0.0002565				pat_5	0.000835	0.000706	0.0007705	0.000715	0.000604	0.0006595		0.000111				pat_5	0.000796	0.000639	0.0007175	0.000792	0.000571	0.0006815		3.6e-05		-7.5e-05
	ctrl_6	0.000887	0.00064	0.0007635	0.000795	0.000609	0.000702		6.15e-05				ctrl_6	0.000835	0.000526	0.0006805	0.000861	0.000752	0.0008065		-0.000126		-6.45e-05				pat_6	0.000847	0.000425	0.000636	0.000824	0.000465	0.0006445		-8.5e-06				pat_6	0.000844	0.000552	0.000698	0.000877	0.000404	0.0006405		5.75e-05		6.6e-05
	ctrl_7	0.000701	0.000508	0.0006045	0.000875	0.00059	0.0007325		-0.000128				ctrl_7	0.000748	0.000583	0.0006655	0.002795	0.000246	0.0015205		-0.000855		-0.000727				pat_7	0.000745	0.000673	0.000709	0.001179	0.000726	0.0009525		-0.0002435				pat_7	0.000919	0.000463	0.000691	0.000928	0.000494	0.000711		-2e-05		0.0002235
	ctrl_8	0.000833	0.000586	0.0007095	0.000816	0.000615	0.0007155		-6e-06				ctrl_8	0.000845	0.00053	0.0006875	0.000778	0.000528	0.000653		3.45e-05		-2.85e-05				pat_8	0.000793	0.000484	0.0006385	0.001435	0.000518	0.0009765		-0.000338				pat_8	0.000765	0.000582	0.0006735	0.000826	0.000681	0.0007535		-8e-05		0.000258
	ctrl_9	0.000781	0.000631	0.000706	0.000799	0.000634	0.0007165		-1.05e-05				ctrl_9	0.000792	0.0006	0.000696	0.000724	0.000587	0.0006555		4.05e-05		5.1e-05				pat_9	0.000577	0.0002	0.0003885	0.000613	0.000475	0.000544		-0.0001555				pat_9	0.000691	0.000303	0.000497	0.000554	0.000499	0.0005265		-2.95e-05		0.000126
	ctrl_10	0.000633	0.000461	0.000547	0.000653	0.000526	0.0005895		-4.25e-05				ctrl_10	0.000766	0.000528	0.000647	0.000485	0.000408	0.0004465		0.0002005		-0.000158				pat_10	0.000886	0.000666	0.000776	0.000958	0.001	0.000979		-0.000203				pat_10	0.000753	0.000576	0.0006645	0.000752	0.00071	0.000731		-6.65e-05		0.0001365
	ctrl_11	0.000746	0.000568	0.000657	0.000845	0.000749	0.000797		-0.00014				ctrl_11	0.000808	0.000657	0.0007325	0.000897	0.000711	0.000804		-7.15e-05		6.85e-05				pat_11	0.000905	0.000721	0.000813	0.000786	0.000694	0.00074		7.3e-05				pat_11	0.000816	0.000708	0.000762	0.000999	0.00073	0.0008645		-0.0001025		-0.0001755
	ctrl_12	0.00077	0.000504	0.000637	0.000688	0.000516	0.000602		3.5e-05				ctrl_12	0.000786	0.000663	0.0007245	0.000691	0.000507	0.000599		0.0001255		9.05e-05				pat_12	0.000771	0.000662	0.0007165	0.00099	0.000865	0.0009275		-0.000211				pat_12	0.000913	0.000781	0.000847	0.001266	0.00083	0.001048		-0.000201		1e-05
	ctrl_13	0.000686	0.000411	0.0005485	0.001009	0.000775	0.000892		-0.0003435				ctrl_13	0.000599	0.000491	0.000545	0.000983	0.000827	0.000905		-0.00036		-1.65e-05				pat_13	0.00078	0.000658	0.000719	0.000998	0.000671	0.0008345		-0.0001155				pat_13	0.000813	0.000599	0.000706	0.001129	0.000761	0.000945		-0.000239		-0.0001235
	ctrl_14	0.000853	0.000734	0.0007935	0.001255	0.000853	0.001054		-0.0002605				ctrl_14	0.000754	0.000504	0.000629	0.000806	0.000662	0.000734		-0.000105		0.0001555				pat_14	0.000751	0.000516	0.0006335	0.000569	0.000478	0.0005235		0.00011				pat_14	0.000868	0.000669	0.0007685	0.000817	0.000622	0.0007195		4.9e-05		-6.1e-05
	Note that patients and controls are listed in the same numbered order here that they are in Table 1 of the main text for this study.

## Sheet: _STDS_DG10441F91
Name	Data Set #7	StatTools Version that generated sheet, Major	6	StatTools Version that generated sheet, Minor	2	StatTools Version that generated sheet, Revision	1	Min. StatTools Version to Read Sheet, Major (note ST versions before 1.1.1 don't perform forward compatibility check)	1	Min. StatTools Version to Read Sheet, Minor	0	Min. StatTools Version to Read Sheet, Revision	0	Min. StatTools version to not put up warning about extra info, Major	1	Min. StatTools version to not put up warning about extra info, Minor	0	Min. StatTools version to not put up warning about extra info, Revision	0
GUID	DG10441F91
Format Range	FALSE
Variable Layout	Columns
Variable Names In Cells	TRUE
Variable Names In 2nd Cells	TRUE
Data Set Ranges	#REF!
Data Sheet Format	1
Formula Eval Cell	1
Num Stored Vars	1
1 : Info	VG202DE7D6	var1	ST_DataSet7	TRUE	0	4
1 : Ranges	#REF!
1 : MultiRefs

## Sheet: _STDS_DG110EE653
Name	Data Set #4	StatTools Version that generated sheet, Major	6	StatTools Version that generated sheet, Minor	2	StatTools Version that generated sheet, Revision	1	Min. StatTools Version to Read Sheet, Major (note ST versions before 1.1.1 don't perform forward compatibility check)	1	Min. StatTools Version to Read Sheet, Minor	0	Min. StatTools Version to Read Sheet, Revision	0	Min. StatTools version to not put up warning about extra info, Major	1	Min. StatTools version to not put up warning about extra info, Minor	0	Min. StatTools version to not put up warning about extra info, Revision	0
GUID	DG110EE653
Format Range	FALSE
Variable Layout	Columns
Variable Names In Cells	TRUE
Variable Names In 2nd Cells	TRUE
Data Set Ranges	#REF!
Data Sheet Format	1
Formula Eval Cell	1
Num Stored Vars	1
1 : Info	VG20D4F4C5	var1	ST_ctrlafter	TRUE	0	4
1 : Ranges	#REF!
1 : MultiRefs

## Sheet: _STDS_DG145B3B95
Name	Data Set #2	StatTools Version that generated sheet, Major	6	StatTools Version that generated sheet, Minor	2	StatTools Version that generated sheet, Revision	1	Min. StatTools Version to Read Sheet, Major (note ST versions before 1.1.1 don't perform forward compatibility check)	1	Min. StatTools Version to Read Sheet, Minor	0	Min. StatTools Version to Read Sheet, Revision	0	Min. StatTools version to not put up warning about extra info, Major	1	Min. StatTools version to not put up warning about extra info, Minor	0	Min. StatTools version to not put up warning about extra info, Revision	0
GUID	DG145B3B95
Format Range	FALSE
Variable Layout	Columns
Variable Names In Cells	TRUE
Variable Names In 2nd Cells	TRUE
Data Set Ranges	#REF!
Data Sheet Format	1
Formula Eval Cell	1
Num Stored Vars	1
1 : Info	VG2747C074	var1	ST_patafter	TRUE	0	4
1 : Ranges	#REF!
1 : MultiRefs

## Sheet: _STDS_DG14DCD8BE
Name	Data Set #25	StatTools Version that generated sheet, Major	6	StatTools Version that generated sheet, Minor	2	StatTools Version that generated sheet, Revision	1	Min. StatTools Version to Read Sheet, Major (note ST versions before 1.1.1 don't perform forward compatibility check)	1	Min. StatTools Version to Read Sheet, Minor	0	Min. StatTools Version to Read Sheet, Revision	0	Min. StatTools version to not put up warning about extra info, Major	1	Min. StatTools version to not put up warning about extra info, Minor	0	Min. StatTools version to not put up warning about extra info, Revision	0
GUID	DG14DCD8BE
Format Range	FALSE
Variable Layout	Columns
Variable Names In Cells	TRUE
Variable Names In 2nd Cells	TRUE
Data Set Ranges	#REF!
Data Sheet Format	1
Formula Eval Cell	1
Num Stored Vars	1
1 : Info	VG353DB042	var1	ST_BDI	TRUE	0	4
1 : Ranges	#REF!
1 : MultiRefs

## Sheet: _STDS_DG159A947A
Name	Data Set #21	StatTools Version that generated sheet, Major	6	StatTools Version that generated sheet, Minor	2	StatTools Version that generated sheet, Revision	1	Min. StatTools Version to Read Sheet, Major (note ST versions before 1.1.1 don't perform forward compatibility check)	1	Min. StatTools Version to Read Sheet, Minor	0	Min. StatTools Version to Read Sheet, Revision	0	Min. StatTools version to not put up warning about extra info, Major	1	Min. StatTools version to not put up warning about extra info, Minor	0	Min. StatTools version to not put up warning about extra info, Revision	0
GUID	DG159A947A
Format Range	FALSE
Variable Layout	Columns
Variable Names In Cells	TRUE
Variable Names In 2nd Cells	TRUE
Data Set Ranges	#REF!
Data Sheet Format	1
Formula Eval Cell	1
Num Stored Vars	1
1 : Info	VGFA24ECE27E26B66	var1	ST_durationdystonia	TRUE	0	4
1 : Ranges	#REF!
1 : MultiRefs

## Sheet: _STDS_DG174F9C42
Name	Data Set #28	StatTools Version that generated sheet, Major	6	StatTools Version that generated sheet, Minor	2	StatTools Version that generated sheet, Revision	1	Min. StatTools Version to Read Sheet, Major (note ST versions before 1.1.1 don't perform forward compatibility check)	1	Min. StatTools Version to Read Sheet, Minor	0	Min. StatTools Version to Read Sheet, Revision	0	Min. StatTools version to not put up warning about extra info, Major	1	Min. StatTools version to not put up warning about extra info, Minor	0	Min. StatTools version to not put up warning about extra info, Revision	0
GUID	DG174F9C42
Format Range	FALSE
Variable Layout	Columns
Variable Names In Cells	TRUE
Variable Names In 2nd Cells	TRUE
Data Set Ranges	#REF!
Data Sheet Format	1
Formula Eval Cell	1
Num Stored Vars	1
1 : Info	VG34B2086A	var1	ST_STAIT_2	TRUE	0	4
1 : Ranges	#REF!
1 : MultiRefs

## Sheet: _STDS_DG1A892EAF
Name	Data Set #17	StatTools Version that generated sheet, Major	6	StatTools Version that generated sheet, Minor	2	StatTools Version that generated sheet, Revision	1	Min. StatTools Version to Read Sheet, Major (note ST versions before 1.1.1 don't perform forward compatibility check)	1	Min. StatTools Version to Read Sheet, Minor	0	Min. StatTools Version to Read Sheet, Revision	0	Min. StatTools version to not put up warning about extra info, Major	1	Min. StatTools version to not put up warning about extra info, Minor	0	Min. StatTools version to not put up warning about extra info, Revision	0
GUID	DG1A892EAF
Format Range	FALSE
Variable Layout	Columns
Variable Names In Cells	TRUE
Variable Names In 2nd Cells	TRUE
Data Set Ranges	2.15e-05
Data Sheet Format	1
Formula Eval Cell	1
Num Stored Vars	1
1 : Info	VG1F289F8C	var1	ST_patafter_2	TRUE	0	4
1 : Ranges	-6.65e-05
1 : MultiRefs

## Sheet: _STDS_DG1D3AC4BE
Name	Data Set #11	StatTools Version that generated sheet, Major	6	StatTools Version that generated sheet, Minor	2	StatTools Version that generated sheet, Revision	1	Min. StatTools Version to Read Sheet, Major (note ST versions before 1.1.1 don't perform forward compatibility check)	1	Min. StatTools Version to Read Sheet, Minor	0	Min. StatTools Version to Read Sheet, Revision	0	Min. StatTools version to not put up warning about extra info, Major	1	Min. StatTools version to not put up warning about extra info, Minor	0	Min. StatTools version to not put up warning about extra info, Revision	0
GUID	DG1D3AC4BE
Format Range	FALSE
Variable Layout	Columns
Variable Names In Cells	TRUE
Variable Names In 2nd Cells	TRUE
Data Set Ranges	#REF!
Data Sheet Format	1
Formula Eval Cell	1
Num Stored Vars	1
1 : Info	VG6CCD019	var1	ST_DataSet11	TRUE	0	4
1 : Ranges	#REF!
1 : MultiRefs

## Sheet: _STDS_DG1F144ADA
Name	Data Set #14	StatTools Version that generated sheet, Major	6	StatTools Version that generated sheet, Minor	2	StatTools Version that generated sheet, Revision	1	Min. StatTools Version to Read Sheet, Major (note ST versions before 1.1.1 don't perform forward compatibility check)	1	Min. StatTools Version to Read Sheet, Minor	0	Min. StatTools Version to Read Sheet, Revision	0	Min. StatTools version to not put up warning about extra info, Major	1	Min. StatTools version to not put up warning about extra info, Minor	0	Min. StatTools version to not put up warning about extra info, Revision	0
GUID	DG1F144ADA
Format Range	FALSE
Variable Layout	Columns
Variable Names In Cells	TRUE
Variable Names In 2nd Cells	TRUE
Data Set Ranges	-0.0001255
Data Sheet Format	1
Formula Eval Cell	1
Num Stored Vars	1
1 : Info	VGEF486B1	var1	ST_ctrlbefore_2	TRUE	0	4
1 : Ranges	-4.25e-05
1 : MultiRefs

[truncated: 26 more sheets: _STDS_DG1FDF2C9E, _STDS_DG206BEB29, _STDS_DG291D236B, _STDS_DG2CC79816, _STDS_DG2F8FD542, _STDS_DG2FAE52E8, _STDS_DG32B3C989, _STDS_DG33D4299D, _STDS_DG35275D33, _STDS_DG367AB0AE, _STDS_DG3FD503D, _STDS_DG5159C5, _STDS_DG643A2B7, _STDS_DG7D249FA, _STDS_DG861F158, _STDS_DG8EB84B4, _STDS_DGA2FE16C, _STDS_DGBAA417E, _STDS_DGBF18C9E, _STDS_DGC57BF …]
