# Supplementary material for: White Matter Changes in Cervical Dystonia Relate to Clinical Effectiveness of Botulinum Toxin Treatment
Source: Front Neurol. 2019 Apr 4;10:265. doi: 10.3389/fneur.2019.00265 (PMC6459077; doi:10.3389/fneur.2019.00265)
Supplement: Data Sheet S5 — Raw data extracted from the first eigenvalue map (L1) using region of interest masks, to compute axial diffusivity (AD). [file Data_Sheet_5.xls]

## Sheet: calculations withctrl8_directio
Raw data extracted from the first eigenvalue map (L1) using region of interest masks, to compute axial diffusivity (AD)
controls		left hemisphere	right hemisphere		left/right difference			controls		left hemisphere	right hemisphere		left/right difference		session difference			CD pats		left hemisphere	right hemisphere		left/right difference			CD pats		left hemisphere	right hemisphere		left/right difference		session difference
sess1	ctrl_1	0.001123	0.001067		5.6e-05			sess2	ctrl_1	0.001008	0.001718		-0.00071		-0.000654			sess1	pat_1	0.00117	0.001357		-0.000187			sess2	pat_1	0.001217	0.00148		-0.000263		-7.6e-05
	ctrl_2	0.00084	0.001082		-0.000242				ctrl_2	0.000933	0.000927		6e-06		0.000248				pat_2	0.001326	0.001197		0.000129				pat_2	0.001398	0.001831		-0.000433		-0.000562
	ctrl_3	0.001052	0.001593		-0.000541				ctrl_3	0.001096	0.001005		9.1e-05		0.000632				pat_3	0.001027	0.001157		-0.00013				pat_3	0.000874	0.00109		-0.000216		-8.6e-05
	ctrl_4	0.000999	0.000912		8.7e-05				ctrl_4	0.001011	0.001027		-1.6e-05		-0.000103				pat_4	0.001269	0.001052		0.000217				pat_4	0.001127	0.001139		-1.2e-05		-0.000229
	ctrl_5	0.003476	0.002903		0.000573				ctrl_5	0.001202	0.001004		0.000198		0.000771				pat_5	0.001252	0.001112		0.00014				pat_5	0.001386	0.001176		0.00021		7e-05
	ctrl_6	0.001222	0.001289		-6.7e-05				ctrl_6	0.001241	0.001147		9.4e-05		-2.7e-05				pat_6	0.001682	0.001388		0.000294				pat_6	0.0016	0.001163		0.000437		0.000143
	ctrl_7	0.000885	0.001058		-0.000173				ctrl_7	0.00101	0.001226		-0.000216		-4.3e-05				pat_7	0.001147	0.001261		-0.000114				pat_7	0.001244	0.001324		-8e-05		3.4e-05
	ctrl_8	0.001146	0.001395		-0.000249				ctrl_8	0.001119	0.00119		-7.1e-05		0.000178				pat_8	0.001039	0.001027		1.2e-05				pat_8	0.000949	0.001043		-9.4e-05		-0.000106
	ctrl_9	0.001107	0.001034		7.3e-05				ctrl_9	0.001092	0.001009		8.3e-05		0.000156				pat_9	0.001259	0.001281		-2.2e-05				pat_9	0.001087	0.001197		-0.00011		-8.8e-05
	ctrl_10	0.001081	0.001048		3.3e-05				ctrl_10	0.00114	0.001106		3.4e-05		-1e-06				pat_10	0.001062	0.001139		-7.7e-05				pat_10	0.001013	0.001107		-9.4e-05		-1.7e-05
	ctrl_11	0.00119	0.000892		0.000298				ctrl_11	0.001328	0.00112		0.000208		-9e-05				pat_11	0.00258	0.001022		0.001558				pat_11	0.000966	0.001077		-0.000111		-0.001669
	ctrl_12	0.000944	0.000943		1e-06				ctrl_12	0.000971	0.000972		-1e-06		-2e-06				pat_12	0.001122	0.000947		0.000175				pat_12	0.001514	0.0014		0.000114		-6.1e-05
	ctrl_13	0.001142	0.001088		5.4e-05				ctrl_13	0.000975	0.000951		2.4e-05		-3e-05				pat_13	0.001052	0.001736		-0.000684				pat_13	0.00105	0.001979		-0.000929		-0.000245
	ctrl_14	0.001269	0.001533		-0.000264				ctrl_14	0.001705	0.0016		0.000105		0.000369				pat_14	0.000911	0.001188		-0.000277				pat_14	0.000895	0.001069		-0.000174		0.000103
	Note that patients and controls are listed in the same numbered order here that they are in Table 1 of the main text for this study.

## Sheet: _STDS_DG10441F91
Name	Data Set #7	StatTools Version that generated sheet, Major	6	StatTools Version that generated sheet, Minor	2	StatTools Version that generated sheet, Revision	1	Min. StatTools Version to Read Sheet, Major (note ST versions before 1.1.1 don't perform forward compatibility check)	1	Min. StatTools Version to Read Sheet, Minor	0	Min. StatTools Version to Read Sheet, Revision	0	Min. StatTools version to not put up warning about extra info, Major	1	Min. StatTools version to not put up warning about extra info, Minor	0	Min. StatTools version to not put up warning about extra info, Revision	0
GUID	DG10441F91
Format Range	FALSE
Variable Layout	Columns
Variable Names In Cells	TRUE
Variable Names In 2nd Cells	TRUE
Data Set Ranges	#REF!
Data Sheet Format	1
Formula Eval Cell	1
Num Stored Vars	1
1 : Info	VG202DE7D6	var1	ST_DataSet7	TRUE	0	4
1 : Ranges	#REF!
1 : MultiRefs

## Sheet: _STDS_DG110EE653
Name	Data Set #4	StatTools Version that generated sheet, Major	6	StatTools Version that generated sheet, Minor	2	StatTools Version that generated sheet, Revision	1	Min. StatTools Version to Read Sheet, Major (note ST versions before 1.1.1 don't perform forward compatibility check)	1	Min. StatTools Version to Read Sheet, Minor	0	Min. StatTools Version to Read Sheet, Revision	0	Min. StatTools version to not put up warning about extra info, Major	1	Min. StatTools version to not put up warning about extra info, Minor	0	Min. StatTools version to not put up warning about extra info, Revision	0
GUID	DG110EE653
Format Range	FALSE
Variable Layout	Columns
Variable Names In Cells	TRUE
Variable Names In 2nd Cells	TRUE
Data Set Ranges	#REF!
Data Sheet Format	1
Formula Eval Cell	1
Num Stored Vars	1
1 : Info	VG20D4F4C5	var1	ST_ctrlafter	TRUE	0	4
1 : Ranges	#REF!
1 : MultiRefs

## Sheet: _STDS_DG145B3B95
Name	Data Set #2	StatTools Version that generated sheet, Major	6	StatTools Version that generated sheet, Minor	2	StatTools Version that generated sheet, Revision	1	Min. StatTools Version to Read Sheet, Major (note ST versions before 1.1.1 don't perform forward compatibility check)	1	Min. StatTools Version to Read Sheet, Minor	0	Min. StatTools Version to Read Sheet, Revision	0	Min. StatTools version to not put up warning about extra info, Major	1	Min. StatTools version to not put up warning about extra info, Minor	0	Min. StatTools version to not put up warning about extra info, Revision	0
GUID	DG145B3B95
Format Range	FALSE
Variable Layout	Columns
Variable Names In Cells	TRUE
Variable Names In 2nd Cells	TRUE
Data Set Ranges	#REF!
Data Sheet Format	1
Formula Eval Cell	1
Num Stored Vars	1
1 : Info	VG2747C074	var1	ST_patafter	TRUE	0	4
1 : Ranges	#REF!
1 : MultiRefs

## Sheet: _STDS_DG14DCD8BE
Name	Data Set #25	StatTools Version that generated sheet, Major	6	StatTools Version that generated sheet, Minor	2	StatTools Version that generated sheet, Revision	1	Min. StatTools Version to Read Sheet, Major (note ST versions before 1.1.1 don't perform forward compatibility check)	1	Min. StatTools Version to Read Sheet, Minor	0	Min. StatTools Version to Read Sheet, Revision	0	Min. StatTools version to not put up warning about extra info, Major	1	Min. StatTools version to not put up warning about extra info, Minor	0	Min. StatTools version to not put up warning about extra info, Revision	0
GUID	DG14DCD8BE
Format Range	FALSE
Variable Layout	Columns
Variable Names In Cells	TRUE
Variable Names In 2nd Cells	TRUE
Data Set Ranges	#REF!
Data Sheet Format	1
Formula Eval Cell	1
Num Stored Vars	1
1 : Info	VG353DB042	var1	ST_BDI	TRUE	0	4
1 : Ranges	#REF!
1 : MultiRefs

## Sheet: _STDS_DG159A947A
Name	Data Set #21	StatTools Version that generated sheet, Major	6	StatTools Version that generated sheet, Minor	2	StatTools Version that generated sheet, Revision	1	Min. StatTools Version to Read Sheet, Major (note ST versions before 1.1.1 don't perform forward compatibility check)	1	Min. StatTools Version to Read Sheet, Minor	0	Min. StatTools Version to Read Sheet, Revision	0	Min. StatTools version to not put up warning about extra info, Major	1	Min. StatTools version to not put up warning about extra info, Minor	0	Min. StatTools version to not put up warning about extra info, Revision	0
GUID	DG159A947A
Format Range	FALSE
Variable Layout	Columns
Variable Names In Cells	TRUE
Variable Names In 2nd Cells	TRUE
Data Set Ranges	#REF!
Data Sheet Format	1
Formula Eval Cell	1
Num Stored Vars	1
1 : Info	VGFA24ECE27E26B66	var1	ST_durationdystonia	TRUE	0	4
1 : Ranges	#REF!
1 : MultiRefs

## Sheet: _STDS_DG174F9C42
Name	Data Set #28	StatTools Version that generated sheet, Major	6	StatTools Version that generated sheet, Minor	2	StatTools Version that generated sheet, Revision	1	Min. StatTools Version to Read Sheet, Major (note ST versions before 1.1.1 don't perform forward compatibility check)	1	Min. StatTools Version to Read Sheet, Minor	0	Min. StatTools Version to Read Sheet, Revision	0	Min. StatTools version to not put up warning about extra info, Major	1	Min. StatTools version to not put up warning about extra info, Minor	0	Min. StatTools version to not put up warning about extra info, Revision	0
GUID	DG174F9C42
Format Range	FALSE
Variable Layout	Columns
Variable Names In Cells	TRUE
Variable Names In 2nd Cells	TRUE
Data Set Ranges	#REF!
Data Sheet Format	1
Formula Eval Cell	1
Num Stored Vars	1
1 : Info	VG34B2086A	var1	ST_STAIT_2	TRUE	0	4
1 : Ranges	#REF!
1 : MultiRefs

## Sheet: _STDS_DG1A892EAF
Name	Data Set #17	StatTools Version that generated sheet, Major	6	StatTools Version that generated sheet, Minor	2	StatTools Version that generated sheet, Revision	1	Min. StatTools Version to Read Sheet, Major (note ST versions before 1.1.1 don't perform forward compatibility check)	1	Min. StatTools Version to Read Sheet, Minor	0	Min. StatTools Version to Read Sheet, Revision	0	Min. StatTools version to not put up warning about extra info, Major	1	Min. StatTools version to not put up warning about extra info, Minor	0	Min. StatTools version to not put up warning about extra info, Revision	0
GUID	DG1A892EAF
Format Range	FALSE
Variable Layout	Columns
Variable Names In Cells	TRUE
Variable Names In 2nd Cells	TRUE
Data Set Ranges	-1.2e-05
Data Sheet Format	1
Formula Eval Cell	1
Num Stored Vars	1
1 : Info	VG1F289F8C	var1	ST_patafter_2	TRUE	0	4
1 : Ranges	-9.4e-05
1 : MultiRefs

## Sheet: _STDS_DG1D3AC4BE
Name	Data Set #11	StatTools Version that generated sheet, Major	6	StatTools Version that generated sheet, Minor	2	StatTools Version that generated sheet, Revision	1	Min. StatTools Version to Read Sheet, Major (note ST versions before 1.1.1 don't perform forward compatibility check)	1	Min. StatTools Version to Read Sheet, Minor	0	Min. StatTools Version to Read Sheet, Revision	0	Min. StatTools version to not put up warning about extra info, Major	1	Min. StatTools version to not put up warning about extra info, Minor	0	Min. StatTools version to not put up warning about extra info, Revision	0
GUID	DG1D3AC4BE
Format Range	FALSE
Variable Layout	Columns
Variable Names In Cells	TRUE
Variable Names In 2nd Cells	TRUE
Data Set Ranges	#REF!
Data Sheet Format	1
Formula Eval Cell	1
Num Stored Vars	1
1 : Info	VG6CCD019	var1	ST_DataSet11	TRUE	0	4
1 : Ranges	#REF!
1 : MultiRefs

## Sheet: _STDS_DG1F144ADA
Name	Data Set #14	StatTools Version that generated sheet, Major	6	StatTools Version that generated sheet, Minor	2	StatTools Version that generated sheet, Revision	1	Min. StatTools Version to Read Sheet, Major (note ST versions before 1.1.1 don't perform forward compatibility check)	1	Min. StatTools Version to Read Sheet, Minor	0	Min. StatTools Version to Read Sheet, Revision	0	Min. StatTools version to not put up warning about extra info, Major	1	Min. StatTools version to not put up warning about extra info, Minor	0	Min. StatTools version to not put up warning about extra info, Revision	0
GUID	DG1F144ADA
Format Range	FALSE
Variable Layout	Columns
Variable Names In Cells	TRUE
Variable Names In 2nd Cells	TRUE
Data Set Ranges	8.7e-05
Data Sheet Format	1
Formula Eval Cell	1
Num Stored Vars	1
1 : Info	VGEF486B1	var1	ST_ctrlbefore_2	TRUE	0	4
1 : Ranges	3.3e-05
1 : MultiRefs

[truncated: 26 more sheets: _STDS_DG1FDF2C9E, _STDS_DG206BEB29, _STDS_DG291D236B, _STDS_DG2CC79816, _STDS_DG2F8FD542, _STDS_DG2FAE52E8, _STDS_DG32B3C989, _STDS_DG33D4299D, _STDS_DG35275D33, _STDS_DG367AB0AE, _STDS_DG3FD503D, _STDS_DG5159C5, _STDS_DG643A2B7, _STDS_DG7D249FA, _STDS_DG861F158, _STDS_DG8EB84B4, _STDS_DGA2FE16C, _STDS_DGBAA417E, _STDS_DGBF18C9E, _STDS_DGC57BF …]
